# Supplementary material for: Health Maintenance Organization–mHealth Versus Face-to-Face Interaction for Health Care in Israel: Cross-Sectional Web-Based Survey Study
Source: J Med Internet Res. 2024 Sep 30;26:e55350. doi: 10.2196/55350 (PMC11474126; doi:10.2196/55350)
Supplement: Multimedia Appendix 1 [file jmir_v26i1e55350_app1.xlsx]

## Sheet: גיליון1
Multivariable logistic regression models of the factors associated with the adoption of health maintenance organization–mobile health versus face-to-face interaction. OR: odds ratio, 95% CI: confidence interval*
Main Characteristics Health care services	Female OR (95% CI)	Age OR (95% CI)	Married OR (95% CI)	Born in Israel OR (95% CI)	Children OR (95% CI)	Academic OR (95% CI)	Non-Jewish OR (95% CI)	Religious OR (95% CI)	Living in the north OR (95% CI)	Living in the south OR (95% CI)	Living in Jerusalem area OR (95% CI)	Chronic disease OR (95% CI)	Subjective health condition OR (95% CI)
Personalized Medical Diagnosis	0.74 (0.67-0.83)	1 (0.99-1)	1.31 (1.15-1.49)	1.21 (1.05-1.4)	0.98 (0.93-1.02)	1.00 (0.9-1.11)	0.79 (0.69-0.92)	0.86 (0.77-0.96)	0.99 (0.84-1.15)	0.87 (0.72-1.05)	0.89 (0.79-1.01)	0.95 (0.82-1.09)	1.16 (1.07-1.27)
Physical Exam by a Physician	0.82 (0.74-0.92)	0.99 (0.99-1)	1.34 (1.18-1.52)	1.14 (0.99-1.32)	0.99 (0.95-1.04)	1.1 (0.99-1.22)	0.7 (0.61-0.81)	0.76 (0.68-0.85)	1.05 (0.9-1.23)	0.79 (0.66-0.95)	0.8 (0.71-0.91)	1 (0.87-1.16)	1.16 (1.06-1.26)
Receiving Medical Diagnosis Results	0.7 (0.63-0.78)	1 (0.99-1)	1.28 (1.13-1.46)	1.17 (1.01-1.34)	1.02 (0.97-1.07)	1.14 (1.03-1.26)	0.82 (0.71-0.94)	0.86 (0.77-0.96)	0.93 (0.8-1.09)	0.83 (0.69-1)	0.88 (0.77-0.99)	0.92 (0.8-1.06)	1.13 (1.04-1.24)
Treatment Options Information	0.79 (0.71-0.89)	0.99 (0.98-0.99)	1.26 (1.1-1.44)	1.02 (0.88-1.18)	1.03 (0.98-1.08)	1.22 (1.1-1.36)	0.64 (0.55-0.73)	0.76 (0.67-0.85)	0.95 (0.81-1.12)	0.76 (0.63-0.92)	0.95 (0.84-1.08)	0.99 (0.86-1.15)	1.23 (1.13-1.35)
Direct Query to the Physician	0.96 (0.86-1.08)	0.99 (0.99-1)	1.58 (1.37-1.81)	1.28 (1.1-1.49)	1.06 (1-1.11)	1.32 (1.18-1.48)	0.49 (0.42-0.57)	0.71 (0.63-0.8)	0.91 (0.77-1.07)	0.75 (0.62-0.92)	0.81 (0.71-0.93)	1.14 (0.97-1.33)	1.11 (1.02-1.22)
Explanation on Lab Test Results	1.01 (0.89-1.13)	0.99 (0.99-1)	1.64 (1.42-1.89)	1.15 (0.98-1.34)	1 (0.95-1.05)	1.4 (1.25-1.57)	0.55 (0.48-0.64)	0.82 (0.73-0.93)	0.91 (0.77-1.08)	0.92 (0.76-1.13)	0.95 (0.82-1.09)	1.21 (1.03-1.42)	1.21 (1.1-1.32)
Viewing Imaging Analysis	1.02 (0.9-1.15)	0.98 (0.98-0.99)	1.53 (1.32-1.78)	1.08 (0.92-1.27)	1.04 (0.99-1.1)	1.43 (1.27-1.61)	0.46 (0.4-0.54)	0.73 (0.64-0.83)	0.77 (0.65-0.91)	0.79 (0.64-0.97)	0.94 (0.81-1.08)	1.3 (1.1-1.54)	1.22 (1.1-1.34)
Viewing Imaging	1.06 (0.93-1.2)	0.98 (0.98-0.99)	1.43 (1.23-1.66)	1.13 (0.96-1.34)	1.06 (1-1.12)	1.44 (1.27-1.63)	0.39 (0.33-0.45)	0.75 (0.66-0.86)	0.77 (0.65-0.92)	0.8 (0.65-0.99)	0.91 (0.79-1.06)	1.18 (1-1.4)	1.15 (1.04-1.27)
Joining Supplementary Insurances	0.99 (0.87-1.13)	0.99 (0.98-1)	1.24 (1.06-1.45)	1.09 (0.92-1.29)	0.98 (0.93-1.03)	1.46 (1.29-1.66)	0.4 (0.35-0.47)	0.69 (0.6-0.78)	0.76 (0.64-0.91)	0.8 (0.64-0.99)	0.94 (0.81-1.09)	0.99 (0.84-1.17)	1.28 (1.16-1.41)
Viewing a Physician Visit Summary	1.1 (0.97-1.25)	0.98 (0.98-0.99)	1.55 (1.33-1.82)	1.21 (1.02-1.44)	1.03 (0.97-1.09)	1.64 (1.45-1.87)	0.35 (0.3-0.41)	0.67 (0.59-0.76)	0.8 (0.66-0.95)	0.71 (0.57-0.88)	0.87 (0.75-1.02)	1.12 (0.94-1.33)	1.22 (1.1-1.35)
Treatment Reimbursement Request	0.95 (0.83-1.08)	0.98 (0.98-0.99)	1.37 (1.17-1.6)	1.26 (1.06-1.49)	1.06 (1-1.12)	1.76 (1.55-2)	0.4 (0.34-0.47)	0.67 (0.58-0.76)	0.89 (0.75-1.07)	0.83 (0.67-1.03)	1.11 (0.95-1.3)	1.03 (0.87-1.22)	1.34 (1.21-1.48)
Lab Test Results History and Comparison	1.1 (0.97-1.25)	0.99 (0.98-1)	1.63 (1.39-1.91)	1.15 (0.97-1.37)	0.98 (0.93-1.04)	1.51 (1.33-1.72)	0.39 (0.33-0.45)	0.83 (0.72-0.94)	0.83 (0.7-1)	0.9 (0.72-1.13)	1.01 (0.86-1.18)	1.34 (1.12-1.6)	1.27 (1.15-1.4)
Receiving a Payment Voucher	1.3 (1.13-1.49)	0.98 (0.98-0.99)	1.7 (1.43-2.02)	1.44 (1.2-1.72)	1.03 (0.97-1.09)	1.62 (1.41-1.86)	0.28 (0.24-0.33)	0.68 (0.59-0.79)	0.75 (0.62-0.91)	0.8 (0.63-1.01)	1.1 (0.92-1.3)	1.22 (1.01-1.47)	1.24 (1.12-1.38)
Travel Insurance	1.05 (0.91-1.21)	0.99 (0.98-1)	1.3 (1.1-1.54)	1.23 (1.03-1.47)	0.98 (0.92-1.03)	1.6 (1.4-1.83)	0.41 (0.35-0.49)	0.7 (0.61-0.81)	0.73 (0.61-0.88)	0.8 (0.63-1.01)	1.13 (0.95-1.34)	1.13 (0.94-1.35)	1.38 (1.25-1.53)
Filing a Payment Voucher	1.17 (1.02-1.35)	0.99 (0.98-0.99)	1.46 (1.23-1.74)	1.32 (1.1-1.59)	1.03 (0.97-1.1)	1.73 (1.5-1.99)	0.3 (0.25-0.35)	0.68 (0.59-0.79)	0.79 (0.65-0.95)	0.89 (0.7-1.13)	1.19 (0.99-1.42)	1.15 (0.95-1.39)	1.31 (1.17-1.45)
Office Requests from a Physician	1.35 (1.18-1.56)	0.98 (0.98-0.99)	1.58 (1.32-1.88)	1.17 (0.96-1.41)	1.05 (0.98-1.11)	1.82 (1.58-2.1)	0.29 (0.24-0.34)	0.66 (0.57-0.76)	0.79 (0.65-0.95)	0.84 (0.66-1.08)	0.97 (0.81-1.16)	1.12 (0.93-1.36)	1.26 (1.13-1.4)
Ordering a Magnetic Card	1.08 (0.93-1.24)	0.98 (0.98-0.99)	1.25 (1.05-1.49)	1.19 (0.99-1.43)	1.04 (0.98-1.11)	1.69 (1.47-1.94)	0.36 (0.3-0.42)	0.64 (0.56-0.75)	0.77 (0.63-0.93)	0.8 (0.63-1.01)	1.07 (0.9-1.28)	1.07 (0.89-1.29)	1.34 (1.21-1.49)
Pharmacy Inventory Status	1.18 (1.02-1.37)	0.98 (0.97-0.99)	1.39 (1.16-1.66)	1.12 (0.92-1.36)	1.01 (0.95-1.07)	1.8 (1.55-2.08)	0.29 (0.24-0.34)	0.61 (0.52-0.71)	0.77 (0.63-0.94)	0.83 (0.64-1.07)	0.95 (0.79-1.14)	1.03 (0.85-1.25)	1.25 (1.12-1.4)
Account Details	1.23 (1.06-1.43)	0.99 (0.99-1)	1.29 (1.08-1.55)	1.3 (1.07-1.58)	0.99 (0.93-1.06)	1.74 (1.5-2.01)	0.34 (0.29-0.41)	0.69 (0.59-0.8)	0.69 (0.57-0.84)	0.92 (0.71-1.19)	1.07 (0.89-1.29)	1.03 (0.85-1.25)	1.35 (1.21-1.51)
Viewing Lab Test Results	1.33 (1.15-1.55)	0.98 (0.97-0.99)	1.61 (1.33-1.94)	1.17 (0.96-1.43)	1.04 (0.97-1.1)	1.73 (1.49-2)	0.33 (0.28-0.4)	0.75 (0.64-0.87)	0.81 (0.66-1)	0.78 (0.61-1.01)	1.03 (0.85-1.24)	1.24 (1.01-1.52)	1.28 (1.14-1.43)
Generation of a Sick Day Certificate	1.39 (1.19-1.63)	0.98 (0.97-0.99)	1.56 (1.28-1.89)	1.31 (1.07-1.62)	1.05 (0.98-1.12)	1.8 (1.53-2.1)	0.25 (0.21-0.3)	0.62 (0.52-0.73)	0.86 (0.7-1.06)	0.87 (0.66-1.14)	1.23 (1-1.51)	1.14 (0.92-1.4)	1.37 (1.21-1.54)
Setting an Alternative Medicine Visit	1.45 (1.24-1.7)	0.98 (0.97-0.99)	1.36 (1.12-1.65)	1.13 (0.91-1.39)	1 (0.93-1.06)	1.82 (1.56-2.13)	0.31 (0.26-0.37)	0.64 (0.54-0.75)	0.83 (0.67-1.02)	1 (0.75-1.33)	1.04 (0.85-1.26)	1.04 (0.85-1.28)	1.34 (1.19-1.51)
Updating Personal Details	1.38 (1.18-1.61)	0.98 (0.98-0.99)	1.58 (1.3-1.93)	1.31 (1.07-1.62)	1 (0.93-1.07)	1.88 (1.6-2.2)	0.29 (0.24-0.35)	0.65 (0.55-0.77)	0.76 (0.61-0.94)	0.86 (0.66-1.14)	1.06 (0.87-1.3)	1.18 (0.96-1.46)	1.32 (1.17-1.49)
Setting a Vaccination Visit	1.23 (1.05-1.44)	0.98 (0.97-0.99)	1.43 (1.17-1.74)	1.13 (0.91-1.39)	0.97 (0.91-1.04)	2.01 (1.71-2.36)	0.3 (0.25-0.36)	0.64 (0.54-0.76)	0.89 (0.72-1.1)	0.94 (0.72-1.24)	1.34 (1.09-1.65)	1.05 (0.85-1.29)	1.35 (1.2-1.52)
Setting a Specialist Visit	1.33 (1.13-1.55)	0.98 (0.97-0.99)	1.36 (1.12-1.66)	1.27 (1.03-1.57)	1.02 (0.96-1.09)	1.86 (1.58-2.18)	0.31 (0.26-0.37)	0.57 (0.49-0.68)	0.88 (0.71-1.09)	0.99 (0.75-1.32)	1.13 (0.92-1.38)	1.15 (0.93-1.42)	1.28 (1.13-1.44)
Prescription Renewal Request	1.49 (1.27-1.76)	0.98 (0.97-0.99)	1.67 (1.36-2.06)	1.28 (1.03-1.6)	1.04 (0.97-1.12)	1.78 (1.51-2.1)	0.22 (0.18-0.26)	0.57 (0.48-0.67)	0.85 (0.69-1.05)	0.95 (0.72-1.27)	1.41 (1.13-1.76)	1.08 (0.87-1.35)	1.27 (1.12-1.43)
Setting a Pediatrician Visit	1.42 (1.21-1.66)	0.97 (0.97-0.98)	1.54 (1.26-1.89)	1.25 (1.01-1.54)	1.01 (0.95-1.09)	1.94 (1.65-2.28)	0.3 (0.25-0.36)	0.6 (0.51-0.71)	0.82 (0.66-1.02)	0.93 (0.7-1.24)	1.18 (0.96-1.45)	1.03 (0.83-1.27)	1.21 (1.07-1.36)
Setting a Family Physician Visit	1.44 (1.22-1.7)	0.98 (0.97-0.99)	1.39 (1.13-1.71)	1.04 (0.83-1.3)	1.02 (0.95-1.1)	1.81 (1.53-2.14)	0.29 (0.24-0.35)	0.59 (0.5-0.7)	0.83 (0.67-1.04)	0.88 (0.66-1.18)	1.17 (0.95-1.45)	1.06 (0.85-1.32)	1.31 (1.16-1.49)
Changing Visit Details	1.4 (1.19-1.65)	0.97 (0.97-0.98)	1.35 (1.1-1.66)	1.08 (0.87-1.35)	1.03 (0.96-1.11)	1.89 (1.6-2.24)	0.3 (0.25-0.36)	0.61 (0.51-0.72)	0.88 (0.71-1.1)	0.86 (0.64-1.14)	1.19 (0.96-1.48)	1.11 (0.89-1.38)	1.25 (1.11-1.42)
*The numbers in parentheses represent the original confidence intervals calculated using the multivariable logistic models.
